# Supplementary material for: Isolation, Characterization, and Genome Engineering of a Lytic Pseudomonas aeruginosa Phage
Source: Microorganisms. 2024 Nov 16;12(11):2346. doi: 10.3390/microorganisms12112346 (PMC11596505; doi:10.3390/microorganisms12112346)
Supplement: Supplementary file 1 [file microorganisms-12-02346-s001.zip]

Archive with 1 entries (1 files):
- microorganisms-3297554-supplementary.pdf
